# Supplementary material for: Quality of Life and Fatigue in Inflammatory Bowel Disease: A Systematic Review
Source: Healthcare (Basel). 2025 Sep 3;13(17):2203. doi: 10.3390/healthcare13172203 (PMC12427836; doi:10.3390/healthcare13172203)
Supplement: Supplementary file 1 [file healthcare-13-02203-s001.zip]

Archive with 1 entries (1 files):
- healthcare-3661907-supplementary.pdf
